# Supplementary material for: The Natural Historian's Guide to the CT Galaxy: Step-by-Step Instructions for Preparing and Analyzing Computed Tomographic (CT) Data Using Cross-Platform, Open Access Software
Source: Integr Org Biol. 2020 Apr 10;2(1):obaa009. doi: 10.1093/iob/obaa009 (PMC7671151; doi:10.1093/iob/obaa009)
Supplement: obaa009_Supplementary_Data [file obaa009_supplementary_data.zip]

Archive with 6 entries (6 files):
- Supplementary Data 1 Step 9C_revision_200307.docx
- Supplementary Data 2 Step 9d_revision_191126.docx
- Supplementary Script 1_200307.rtf
- Supplementary Video 1 Step 9a.2020.03.13_Compressed.mp4
- Supplementary Video 2 Step 9b_Compressed.mp4
- Supplementary Video 3 Step 9e.mp4
